# Supplementary material for: Growth and formaldehyde degradation of photoheterotrophic Methylobacterium within radiation fogs
Source: mBio. 2026 May 11;17(6):e00463-26. doi: 10.1128/mbio.00463-26 (PMC13251464; doi:10.1128/mbio.00463-26)
Supplement: Data set S1 — Summary of biological, chemical, meteorological data and metadata obtained during the sampling campaign. [file mbio.00463-26-s0001.xlsx]

## Sheet: Dataset S1
Sample ID	Sampling Date (dd/mm/yyyy)	Season	Wind speed 24 hours before fog (kmh)	Wind speed during fog event (kmh)	Sampling duration (hour)	Average temperature (oC)	Sample mass (g)	Collection rate (g min-1)	LWC (mg m-3)	SO42-+ NO3-+Cl- (µmol L-1)	dsDNA (ng ml-1)	dsDNA in wash blank water (ng ml-1)	16S rRNA gene (copy ml-1)	% of bacterial read from DNA sequencing	Bacterial 16S rRNA gene (x105 copy ml-1)	Air-equivalent bacterial 16S rRNA gene (x104 copy m-3 air)	Number of bacterial reads from DNA extraction	Number of bacterial ASVs	Chao1	Shannon
SU061521_Fog	14/06/2021	Spring	7.2	0.49	10.1	15	185.9	0.363303	106	N/A	22.4086	1.1	1.89714e+06	89.6315	17.0044	18.0246	64705	161.3	188.6	3.75671
SU072021_Fog	20/07/2021	Summer	1.8	0.09	5.3	17.1	73.92	0.305834	94.43	N/A	15.0839	1.02	1.49743e+06	85.7941	12.847	12.1315	61438	120.2	147.599	3.36495
SU081321_Fog	13/08/2021	Summer	6.6	0.35	5.5	20.7	140	0.435317	120.6	N/A	7.21439	0.942	858676	88.6633	7.61331	9.18165	55036	183.8	232.331	3.31368
SU082521_Fog	25/08/2021	Summer	1.9	0	3.9	19.9	144.5	0.635741	158	N/A	18.5116	0	3.20793e+06	69.1077	22.1693	35.0275	42947	266.1	338.594	5.06423
SU090421_Fog	2021-04-09	Summer	N/A	N/A	3	12.8	56.92	0.438191	121.2	12.5	5.36746	0.268	847569	91.8015	7.7808	9.43033	105837	127.1	179.838	4.2599
SU091121_Fog	2021-11-09	Summer	N/A	N/A	4.8	10.7	110.7	0.503071	134	16.76	11.6157	1.08	1.51675e+06	43.8029	6.6438	8.90269	58879	212.2	274.138	4.41109
SU092521_Fog	25/09/2021	Fall	2.5	0	7.1	9.8	205.9	0.497911	133	35.18	1.58757	0.0384	301779	76.424	2.30631	3.0674	120189	384.6	552.061	5.53258
SU093021_Fog	30/09/2021	Fall	4.7	0	0.8	9.5	28.84	0.639401	158.7	152.3	4.73727	0.114	1.23717e+06	83.8204	10.37	16.4572	140514	189.1	269.533	4.60819
SU100121_Fog	2021-01-10	Fall	4.2	0.1	2	5.9	31.84	0.344578	102.2	110.6	1.78986	0.0071	783376	72.9419	5.71409	5.8398	100891	477.7	769.048	5.79514
SU100221_Fog	2021-02-10	Fall	1	0	3.6	6.5	73.71	0.355224	104.4	63.2	3.32525	0.112	744407	88.5149	6.58911	6.87903	94610	232.2	345.012	4.76222
SU100321_Fog	2021-03-10	Fall	1.4	0.03	3.8	9.7	96.37	0.577084	147.6	61.63	4.94202	0.0149	945808	80.8225	7.64426	11.2829	152049	353.2	483.95	5.18782
SU100821_Fog	2021-07-10	Fall	2.1	0	10.8	15.4	197.3	0.353361	104	122	7.55686	0.95	1.35163e+06	33.5311	4.53216	4.71344	8420	102.7	103.02	5.04376
SU101421_Fog	13/10/2021	Fall	2.9	0.08	10.2	13.7	308.2	0.5287	138.8	37.03	7.88673	0.0862	881292	75.7431	6.67518	9.26515	28412	128.3	144.89	4.19785
SU102421_Fog	24/10/2021	Fall	2.5	0.09	3	4	20.52	0.292782	91.84	42.21	0.836958	0	149042	69.928	1.04222	0.957176	20212	185.8	203.48	5.05194
SU103121_Fog	30/10/2021	Fall	4.4	0.18	10.3	11.1	164.9	0.344601	102.2	90.04	10.7242	0.95	1.0317e+06	52.1281	5.37803	5.49635	12419	226.1	228.033	6.15202
SU110921_Fog	2021-09-11	Fall	0.9	0	4.8	0.7	44.82	0.199036	73.32	52.86	1.96875	0.0862	139671	73.2413	1.02297	0.750043	25529	356.1	394.719	6.32503
SU042222_Fog	22/04/2022	Spring	7.9	0.11	4.4	3.7	81.46	0.324283	98.17	70.54	0.174801	0.0234	60765.1	63.4203	0.385374	0.378322	41976	351.1	457.357	6.05785
SU051622_Fog	16/05/2022	Spring	4.5	0.39	5	15.1	135.1	0.534237	139.8	29.66	6.41124	0.0483	1.05429e+06	96.7448	10.1997	14.2592	58162	55.8	62.8292	3.30697
SU052122_Fog	21/05/2022	Spring	4	0.196	4.2	15.7	27.67	0.189787	71.44	113.3	2.90011	0.1815	2.70323e+06	78.9566	21.3438	15.248	7174	138.2	141.213	5.47874
SU061322_Fog	2022-12-06	Spring	3.8	0.09	7.9	18.2	118.9	0.383915	110.2	57.94	1.48652	0.0698	590156	93.7138	5.53057	6.09469	5173	123	123.011	5.68599
SU061722_Fog	17/06/2022	Spring	12.6	0.14	3.4	19.1	65.78	0.393132	112.1	56.22	6.17252	0.151	713992	60.5365	4.32226	4.84525	5010	65	65	4.46605
SU062422_Fog	24/06/2022	Summer	7.5	0	2.7	15.3	123.7	0.773849	184.2	71.15	22.5831	0.082	3.0915e+06	55.0251	17.011	31.3343	5371	60	60	3.93288
SU062522_Fog	25/06/2022	Summer	4.4	0	2.1	17.7	87.92	0.746358	179.1	46.6	12.8975	0.0792	1.41502e+06	66.4273	9.39958	16.8346	6106	66.8	66.8438	4.48787
SU082422_Fog	24/08/2022	Summer	2.3	0	1.5	16.7	70.4	0.844149	197.3	19.23	14.2395	0.111	1.81825e+06	74.8411	13.608	26.8485	23432	126.8	132.325	4.64223
SU090922_Fog	2022-09-09	Summer	3	0	4.5	16.6	122.1	0.479066	129.3	34.92	3.9397	0.0434	1.42747e+06	38.0123	5.42616	7.01602	3450	N/A	N/A	N/A
SU091322_Fog	13/09/2022	Summer	1.9	1.5	1.8	18.1	48.45	0.67576	165.5	35.75	10.5568	0.0372	1.5128e+06	77.2729	11.6898	19.3466	22362	128	131.573	4.3819
SU091722_Fog	17/09/2022	Summer	0.5	0	3.9	11.9	51.23	0.453381	124.2	128.5	38.2857	0.108	6.17962e+06	57.2919	35.4042	43.972	4942	100	100	5.045
SU092122_Fog	21/09/2022	Summer	5.1	0	1.5	12.4	82.26	1.05463	206.7	24.27	0.33	0.0242	11394.3	76.1394	0.0867556	0.179324	20298	168	185.197	4.11364
SU100622_Fog	2022-06-10	Fall	3.2	0	2.3	5.8	55.67	0.412356	116	20.1	11.12	0.0772	249863	52.6264	1.31494	1.52533	5851	92.8	92.8875	4.40903
SU101122_Fog	2022-11-10	Fall	2.2	0	4.2	4.39757	117.9	0.465925	126.7	29.58	2.98	0.082	64818.6	65.5526	0.424903	0.538352	17123	203.6	222.463	5.33081
SU101422_Fog	14/10/2022	Fall	8.4	0.04	6	8.34568	115	0.298675	96.79	55.3	15.8	0.0496	818762	57.9152	4.74188	4.58966	20085	258.5	279.044	6.2194
SU110322_Fog	2022-03-11	Fall	4.2	0	8.1	5	261.6	0.543505	141.5	64.49	0.86	0.0108	89790.9	36.1594	0.324678	0.45942	12778	180.6	188.017	5.86371
