# Supplementary material for: Growth and formaldehyde degradation of photoheterotrophic Methylobacterium within radiation fogs
Source: mBio. 2026 May 11;17(6):e00463-26. doi: 10.1128/mbio.00463-26 (PMC13251464; doi:10.1128/mbio.00463-26)
Supplement: Data set S2 — Data and metadata for fog events characterized before, during, and after fog events. [file mbio.00463-26-s0002.xlsx]

## Sheet: Dataset S2
Sample ID	Type	Sample start time	Sample end time	Sampling duration (hour)	Wind speed during sample collection time (kmh)	Total air sampling volume (m3)	Air-equivalent 16S rRNA gene concentration (x104 copy m-3 of air)	% of bacterial read from DNA sequencing	Air-equivalent bacterial 16S rRNA gene (x104 copy m-3 of air)	Bacterial 16S rRNA gene (x105 copy ml-1 water)	Number of bacterial ASVs	Chao1	Shannon
SU042222_Fog	Fog droplets	2022-04-22 03:55:00	2022-04-22 08:20:00	4.41667	0.11	830.243	0.596531	63.4203	0.378322	0.385374	343	394.561	4.18176
SU051622_Fog	Fog droplets	2022-05-16 02:20:00	2022-05-16 07:20:00	5	0.39	965.894	14.739	96.7448	14.2592	10.1997	50	51.75	2.27719
SU052122_Fog	Fog droplets	2022-05-21 03:50:00	2022-05-21 08:00:00	4.16667	0.196	387.335	19.3119	78.9566	15.248	21.3438	136	146.111	3.78893
SU061322_Fog	Fog droplets	2022-06-12 23:30:00	2022-06-13 07:25:00	7.91667	0.09	1078.66	6.50352	93.7138	6.09469	5.53057	122	129	3.94114
SU062422_Fog	Fog droplets	2022-06-24 04:35:00	2022-06-24 07:15:00	2.66667	0	671.258	56.9454	55.0251	31.3343	17.011	59	59.1667	2.73479
SU062522_Fog	Fog droplets	2022-06-25 05:40:00	2022-06-25 07:45:00	2.08333	0	490.916	25.3429	66.4273	16.8346	9.39958	66	68	3.10974
SU042122_IAS	Interstitial aerosol particles	2022-04-22 03:55:00	2022-04-22 08:20:00	4.41667	0.11	4.556	2.34233	89.3285	2.09237	-	32	32	1.88225
SU051622_IAS	Interstitial aerosol particles	2022-05-16 02:20:00	2022-05-16 07:20:00	5	0.39	6.6	6.30451	32.8845	2.07321	-	262	282.027	3.9048
SU052122_IAS	Interstitial aerosol particles	2022-05-21 03:50:00	2022-05-21 08:00:00	4.16667	0.196	2.832	8.07551	93.5748	7.55665	-	150	152.4	4.14847
SU061322_IAS	Interstitial aerosol particles	2022-06-12 23:30:00	2022-06-13 07:25:00	7.91667	0.09	6.31	5.21545	94.0336	4.90427	-	171	184.571	4.26587
SU062422_IAS	Interstitial aerosol particles	2022-06-24 04:35:00	2022-06-24 07:15:00	2.66667	0	3.227	26.0048	96.7542	25.1607	-	69	76.5833	1.81613
SU062522_IAS	Interstitial aerosol particles	2022-06-25 05:40:00	2022-06-25 07:45:00	2.08333	0	2.459	32.9925	97.5918	32.198	-	56	57.875	1.68959
SU042222_AES	Post-fog aerosol particles	2022-04-22 09:00:00	2022-04-22 21:00:00	12	2.7	15.481	0.664914	55.1636	0.366791	-	106	106	3.71885
SU051622_AES	Post-fog aerosol particles	2022-05-16 09:30:00	2022-05-16 21:30:00	12	2.5	15.84	35.7909	85.2363	30.5068	-	58	71	1.62911
SU052122_AES	Post-fog aerosol particles	2022-05-21 09:30:00	2022-05-21 21:30:00	12	2.7	16.067	13.617	91.0048	12.3921	-	177	180.143	4.31511
SU061422_AES	Post-fog aerosol particles	2022-06-13 09:30:00	2022-06-13 21:30:00	12	2	16.23	9.69081	64.208	6.22227	-	164	168.105	3.66935
SU062422_AES	Post-fog aerosol particles	2022-06-24 09:30:00	2022-06-24 21:30:00	12	1.8	16.041	8.59574	66.9247	5.75267	-	182	183	3.88012
SU062522_AES	Post-fog aerosol particles	2022-06-25 09:30:00	2022-06-25 21:30:00	12	0.9	16.273	16.5153	69.2958	11.4444	-	150	154.565	2.85612
SU042122_AES	Pre-fog aerosol particles	2022-04-21 10:16:00	2022-04-21 21:00:00	10.7333	5.2	13.5	0.35634	80.4043	0.286513	-	147	147.6	3.64162
SU051522_AES	Pre-fog aerosol particles	2022-05-15 13:50:00	2022-05-15 21:30:00	7.66667	4.1	10.12	29.264	99.7136	29.1802	-	36	40.6667	1.45303
SU052022_AES	Pre-fog aerosol particles	2022-05-20 09:30:00	2022-05-20 21:30:00	12	2.4	15.39	8.86507	89.6288	7.94566	-	180	187.158	4.29396
SU061322_AES	Pre-fog aerosol particles	2022-06-12 09:30:00	2022-06-12 21:30:00	12	3.3	15.872	9.12995	58.6266	5.35258	-	120	126	2.94545
SU062322_AES	Pre-fog aerosol particles	2022-06-23 09:30:00	2022-06-23 21:30:00	12	3.7	15.651	3.95075	87.6914	3.46447	-	117	117	2.65092
