# Supplementary material for: Growth and formaldehyde degradation of photoheterotrophic Methylobacterium within radiation fogs
Source: mBio. 2026 May 11;17(6):e00463-26. doi: 10.1128/mbio.00463-26 (PMC13251464; doi:10.1128/mbio.00463-26)
Supplement: Data set S3 — 16S rRNA sequences from single colonies isolated from fog water under enrichment with formaldehyde. [file mbio.00463-26-s0003.xlsx]

## Sheet: Dataset S3
Isolated sequence	16S rRNA gene sequence	Closest sequence ID	Taxonomy (blast to NCBI)	Identity match
1	GCGGCGTTTTAAGTCGGGGGGTGAAAGCCTGTGGCTCAACCACAGAATGGCCTTCGATACTGGGACGCTTGAGTATGGTAGAGGTTGGTGGAACTGCGAGTGTAGAGGTGAAATTCGTAGATATTCGCAAGAACACCGGTGGCGAAGGCGGCCAACTGGACCATTACTGACGCTGAGGCGCGAAAGCGTGGGGAGCAAACAGGATTAGATACCCTGGTAGTCCACGCCGTAAACGATGAATGCCAGCTGTTGGGGTGCTTGCACCTCAGTAGCGCAGCTAACGCTTTGAGCATTCCGCCTGGGGAGTACGGTCGCAAGATTAAAACTCAAAGGAATTGACGGGGGCCCGCACAAGCGGTGGAGCATGTGGTTTAATTCGAAGCAACGCGCAGAACCTTA…	OL347554.1	Methylobacterium pseudosasicola strain HMF4628 16S ribosomal RNA gene	894/904(99%)
2	AAAGCCTGTGGCTCAACCACAGAATTGCCTTCGATACTGGATGGCTTGAGTTCGGTAGAGGTTGGTGGAACTGCGAGTGTAGAGGTGAAATTCGTAGATATTCGCAAGAACACCGGTGGCGAAGGCGGCCCAACTGGACCGACACTGACGCTGAGGCGCGAAAGCGTGGGGAGCAAACAGGATTAGATACCCTGGTAGTCCACGCCGTAAACGATGAATGCCAGCTGTTGGGGTGCTTGCACCTCAGTAGCGCAGCTAACGCATTAAGCATTCCGCCTGGGGAGTACGGTCGCAAGATTAAAACTCAAAGGAATTGACGGGGGCCCGCACAAGCGGTGGAGCATGTGGTTTAATTCGAAGCAACGCGCAGAACCTTACCATCCTTTGACATGGCATGTT…	MN989089.1	Methylobacterium sp. strain A1K060 16S ribosomal RNA gene	848/849(99%)
3	CTTGCGGTTGGCGCAGCGCCGTCGGGTAAGACCAACTCCCATGGTGTGACGGGCGGTGTGTACAAGGCCCGGGAACGTATTCACCGTGGCATGCTGATCCACGATTACTAGCGATTCCGCCTTCATGCACTCGAGTTGCAGAGTGCAATCCGAACTGAGACGGTTTTTGGGGATTTGCTCCAGATCGCTCCTTCGCGTCCCACTGTCACCGCCATTGTAGCACGTGTGTAGCCCATCCCGTAAGGGCCATGAGGACTTGACGTCATCCACACCTTCCTCGCGGCTTATCACCGGCAGTCTCCCTAGAGTGCCCAACTGAATGATGGCAACTAAGGACGTGGGTTGCGCTCGTTGCGGGACTTAACCCAACATCTCACGACACGAGCTGACGACAGCCAT…	MN989089.1	Methylobacterium sp. strain A1K060 16S ribosomal RNA gene	866/869(99%)
4	GGCGCAGCGCCGTCGGGTAAGACCAACTCCCATGGTGTGACGGGCGGTGTGTACAAGGCCCGGGAACGTATTCACCGTGGCATGCTGATCCACGATTACTAGCGATTCCGCCTTCATGCACCCGAGTTGCAGAGTGCAATCCGAACTGAGACGGCTTTTGGGGATTCGCTCCAGGTCGCCCCTTCGCTGCCCATTGTCACCGCCATTGTAGCACGTGTGTAGCCCATCCCGTAAGGGCCATGAGGACTTGACGTCATCCACACCTTCCTCGCGGCTTATCACCGGCAGTCTCCCCAGAGTGCCCAACTGAATGATGGCAACTGAGGACGTGGGTTGCGCTCGTTGCGGGACTTAACCCAACATCTCACGACACGAGCTGACGACAGCCATGCAGCACCT…	MN982847.1	Methylobacterium sp. strain Isolate_33S1 16S ribosomal RNA gene	857/859(99%)
